# Supplementary material for: Cluster of Acute Appendicitis Among High School Tibetan Students in Nanchang, China: Investigation, Control, and Prevention
Source: Front Public Health. 2022 Apr 15;10:889793. doi: 10.3389/fpubh.2022.889793 (PMC9051332; doi:10.3389/fpubh.2022.889793)
Supplement: Supplementary file 1 [file Table_1.xls]

## Sheet: Sheet1
Supplementary Table 1 provided patients’ clinical data
Patient0rder	Name	class	case number	gender	age	slide number	time of onset of symptom	operation time	fever	nausea	vomiting	Onset：Right lower quadrant pain	Onset：Midabdominal Pain migrating to the right lower quadrant	Tenderness in at or near McBurney’s point	Rebound tenderness	Involuntary muscle spasm.	Diarrhea	White blood cell	percentage of neutrophile(%)	hypremia	edema	purulent surface exudate of appendix	Hemorrhage in the lumen of the appendix	lymphocyte in lumen	Lymphocytic infiltration in epithelium	crypt infiltratiom by limphocyte	deffuse hemorrage in the lamina propria and/or withiin lymphoid follicles	focus hemorrage in the lamina propria and/or withiin lymphoid follicles	infiltration of lamina propria by eosinaphils	infiltration of submucosa by eosinaphils	infiltration of lymphoid follicles by eosinaphils	eosinophilic infiltration of the muscle layers	lymphocytic infiltration of serosa	lymphocytic infiltration of subserosa	fecalith	pathological diagnosis
1	anonymity	98（1）	31414	female	14	692	2000-02-12	2000-02-19	-	-	-	+	-	+	-	+	-	8.9x109	55	+	+	-	＋	-	＋	＋	＋	＋	-	-	-	-	-	-	-	Acute hemorrhagic appendicitis
2	anonymity	98（2）	32672	female	14	742	2000-07-04	2000-07-11	-	+	+	+	-	+	-	-	-	5.0x109	72	-	-	-	＋	＋	＋	＋	-	＋	＋	＋	-	-	-	＋	＋	Acute hemorrhagic appendicitis
3	anonymity	03（1）	32716	male	16	744	2000-07-12	2000-07-14	-	-	-	-	+	+	+	+	-	5.1x109	66	+	+	-	＋	＋	＋	＋	-	-	＋	＋	-	-	-	-	＋	Acute hemorrhagic appendicitis
4	anonymity	03（1）	32826	female	15	746	2000-07-13	2000-07-26	-	-	-	+	-	+	-	-	-	3.4x109 ↓	32	+	+	-	-	＋	-	-	-	-	-	-	-	-	-	-	-	Acute hemorrhagic appendicitis
5	anonymity	99（2）	33047	female	16	755	2000-08-16	2000-08-16	-	-	-	-	+	+	+	-	-	4.1x109	26	+	+	-	＋	-	-	-	-	-	＋	＋	-	＋	-	＋	-	Acute hemorrhagic appendicitis
6	anonymity	00（1）	34074	female	12	797	2000-12-17	2000-12-21	-	-	-	-	+	+	-	-	-	7.0x109	60	+	+	-	＋	-	-	-	-	-	＋	＋	-	＋	-	＋	-	Acute hemorrhagic appendicitis
7	anonymity	95 (1)	34194	female	13	802	2000-12-29	2001-01-04	-	+	+	+	-	+	+	-	-	6.3x109	49	+	+	-	＋	-	-	-	＋	＋	＋	＋	-	-	-	-	＋	Acute hemorrhagic appendicitis
8	anonymity	99（1）	34208	female	13	676	2000-01-01	2000-01-06	-	+	+	-	+	+	+	-	-	7.4x109	74	+	+	-	＋	＋	＋	-	-	＋	-	-	-	＋	-	＋	＋	Acute hemorrhagic appendicitis
9	anonymity	98（1）	34223	female	15	661	2001-01-06	2001-01-09	-	+	-	+	-	+	+	+	-	9.9x109	79	+	+	-	＋	＋	＋	＋	-	＋	＋	-	-	-	-	-	-	Acute hemorrhagic appendicitis
10	anonymity	99（2）	34268	female	14	806	2000-12-17	2001-01-17	+	+	+	+	-	+	+	+	-	9.0x109	63	+	+	-	＋	-	-	-	＋	＋	＋	＋	-	-	-	＋	-	Acute hemorrhagic appendicitis
11	anonymity	97（2）	34516	female	16	662	2001-02-15	2001-02-22	-	-	-	+	-	+	-	+	-	5.1x109	60	+	+	-	＋	＋	＋	＋	＋	＋	-	-	-	-	-	-	-	Acute hemorrhagic appendicitis
12	anonymity	02（1）	34586	female	16	706	2001-03-01	2001-03-02	-	+	-	-	+	+	-	-	-	12.3x109↑	60	+	+	-	＋	＋	＋	＋	-	＋	＋	-	-	-	-	＋	-	Acute hemorrhagic appendicitis
13	anonymity	99（2）	34647	female	13	823	2001-03-08	2001-03-09	-	-	-	+	-	+	+	+	-	7.0x109	57	+	+	-	-	＋	-	-	-	＋	＋	-	-	-	-	-	-	Acute hemorrhagic appendicitis
14	anonymity	96（2）	34689	female	15	825	2001-03-13	2001-03-14	-	+	+	+	-	+	-	-	-	14.0x109↑	62	+	+	-	specimen of appendix of patient 14 is missing													Acute hemorrhagic appendicitis
15	anonymity	98（2）	34792	female	13	829	2001-03-27	2001-03-28	-	+	+	+	-	+	+	+	-	7.7x109	52	+	+	-	-	-	＋	＋	-	＋	＋	＋	-	＋	-	＋	＋	Acute hemorrhagic appendicitis
16	anonymity	97（2）	34906	male	16	831	2001-04-04	2001-04-12	-	-	-	+	-	+	+	-	-	12.3x109↑	64	+	+	-	-	-	＋	-	-	＋	＋	-	-	-	-	-	-	Acute hemorrhagic appendicitis
17	anonymity	98（2）	36118	female	15	875	2001-08-08	2001-08-08	-	-	-	+	-	+	+	+	-	8.0x109	52	+	+	-	＋	＋	＋	-	-	＋	＋	＋	-	＋	-	＋	-	Acute suppurative appendicitis.
18	anonymity	98（2）	36707	male	15	699	2001-09-30	2001-10-08	-	-	-	+	-	+	-	+	-	14x109↑	71	+	+	-	＋	-	＋	＋	-	-	-	-	-	-	-	-	＋	Acute hemorrhagic appendicitis
19	anonymity	98（1）	36805	female	15	899	2001-10-10	2001-10-17	-	+	-	+	-	+	-	-	-	6.8x109	58	-	-	-	-	-	＋	＋	-	-	＋	-	-	-	-	-	＋	Acute hemorrhagic appendicitis
20	anonymity	99（2）	37102	female	14	908	2001-11-15	2001-11-16	-	-	-	-	+	+	-	+	-	9.2x109	55	+	+	+	＋	-	＋	-	＋	＋	＋	＋	-	＋	-	＋	＋	Acute hemorrhagic appendicitis
21	anonymity	01（1）	37899	female	13	928	2002-2-29	2002-03-01	+	-	-	-	+	+	+	-	-	5.80x109	65	+	+	-	-	-	＋	-	-	＋	＋	＋	-	＋	＋	＋	＋	Acute hemorrhagic appendicitis
22	anonymity	00（2）	38019	female	15	930	2002-03-13	2002-03-15	-	-	-	+	-	+	+	-	-	4.3x109	58	+	+	-	＋	＋	＋	＋	＋	-	-	-	-	＋	-	-	-	Acute hemorrhagic appendicitis
23	anonymity	02（2）	38323	female	16	946	2002-04-12	2002-04-15	-	+	-	-	+	+	-	-	-	8.0x109	70	+	+	-	＋	＋	-	-	-	＋	＋	-	-	-	-	＋	＋	Acute hemorrhagic appendicitis
24	anonymity	99（1）	38626	female	14	950	2002-05-13	2002-05-17	-	-	-	+	-	+	+	-	-	7.6x109	46	+	+	-	-	-	＋	＋	＋	＋	-	-	-	-	-	-	-	Acute hemorrhagic appendicitis
25	anonymity	99（1）	38688	female	15	957	2002-05-18	2002-05-21	-	-	-	+	-	+	+	-	-	8.4x109	70	+	+	-	＋	＋	＋	-	-	-	＋	＋	＋	＋	-	＋	-	Acute hemorrhagic appendicitis
26	anonymity	02（1）	38758	female	13	962	2002-05-22	2002-05-24	-	-	-	+	-	+	+	+	-	6.7x109	44	+	+	-	-	-	＋	＋	-	-	＋	-	-	-	-	-	＋	Acute hemorrhagic appendicitis
27	anonymity	01（1）	39022	female	13	793	2002-06-03	2002-06-20	-	-	-	+	-	+	+	+	-	6.5x109	53	+	+	-	＋	＋	＋	-	-	-	＋	＋	＋	＋	＋	＋	-	Acute hemorrhagic appendicitis
28	anonymity	01（1）	39048	female	13	970	2002-06-19	2002-06-21	-	-	-	+	-	+	+	+	-	4.7x109	44	+	+	-	＋	＋	＋	-	-	-	＋	-	-	-	-	-	-	Acute hemorrhagic appendicitis
29	anonymity	01（1）	39112	female	13	973	2002-06-24	2002-06-27	-	-	-	+	-	+	+	+	-	4.5x109	42	+	+	-	＋	＋	-	-	-	＋	-	-	-	-	-	-	-	Acute hemorrhagic appendicitis
30	anonymity	01（2）	39726	female	16	995	2002-08-18	2002-08-21	-	+	+	-	+	+	+	-	-	7.4x109	70	+	+	-	＋	＋	-	-	-	-	＋	＋	-	-	-	-	-	Acute hemorrhagic appendicitis
31	anonymity	01（1）	39943	female	14	1009	2002-09-11	2002-09-13	+	-	-	-	+	+	+	-	-	7.4x109	59	+	+	-	＋	-	-	-	-	＋	＋	＋	-	-	-	＋	＋	Acute hemorrhagic appendicitis
32	anonymity	01（2）	40044	female	14	1011	2002-09-22	2002-09-25	-	+	+	-	+	+	+	-	-	6.6.x109	62	+	+	-	＋	-	＋	＋	-	-	＋	＋	-	-	-	-	＋	Acute hemorrhagic appendicitis
33	anonymity	01（2）	40191	female	13	1015	2002-10-08	2002-10-11	-	-	-	+	-	+	+	+	-	6.1x109	63	+	+	-	＋	＋	＋	-	-	-	＋	-	-	-	-	-	＋	Acute hemorrhagic appendicitis
34	anonymity	01（1）	41237	female	15	1049	2003-02-08	2003-02-10	-	-	-	+	-	+	-	-	-	4.8x109	62	+	+	-	＋	＋	＋	＋	-	＋	＋	＋	-	-	-	-	＋	Acute hemorrhagic appendicitis
35	anonymity	03（1）	43626	female	14	1134	2002-12-02	2003-12-03	-	-	-	+	-	+	-	+	-	5.5x109	65	+	+	-	＋	-	＋	-	＋	＋	＋	-	-	-	-	-	-	Acute hemorrhagic appendicitis
36	anonymity	03（1）	44888	female	13	1181	2004-04-05	2004-04-26	+	-	-	+	-	+	+	+	-	5.8x109	61	+	+	-	＋	＋	＋	＋	＋	＋	-	-	-	-	-	＋	-	Acute hemorrhagic appendicitis
37	anonymity	03（1）	44906	female	13	1185	2004-04-07	2004-04-27	-	-	-	-	+	+	-	-	-	9.0x109	60	+	+	-	-	-	＋	＋	-	＋	＋	＋	-	＋	-	-	-	.Acute hemorrhagic appendicitis
38	anonymity	02（1）	45037	male	16	1189	2004-05-09	2004-05-14	-	+	-	-	+	+	+	+	-	15x109↑	84.4↑	+	+	-	＋	-	-	-	-	＋	＋	＋	-	＋	-	＋	-	.Acute hemorrhagic appendicitis
39	anonymity	02（2）	45065	female	13	1193	2004-05-09	2004-05-12	-	-	-	+	-	+	-	-	-	5.7x109	60	+	+	-	＋	＋	＋	＋	＋	＋	＋	＋	-	＋	-	-	＋	.Acute hemorrhagic appendicitis
40	anonymity	02（2）	45569	female	16	1236	2004-06-14	2004-06-21	-	-	-	+	-	+	-	-	-	5.2x109	62.4	+	+	-	＋	-	＋	＋	＋	＋	＋	＋	-	＋	＋	＋	＋	Acute suppurative appendicitis
41	anonymity	02（2）	45570	female	15	1235	2004-06-19	2004-06-21	-	-	-	+	-	+	-	-	-	6.5x109	61	+	+	-	＋	-	-	-	-	-	＋	＋	-	＋	-	＋	＋	Acute hemorrhagic appendicitis
42	anonymity	03（2）	45671	female	14	1243	2004-06-28	2004-06-29	+	+	+	+	-	+	-	-	-	5.6x109	64	+	+	-	-	＋	-	-	-	＋	＋	＋	-	＋	-	＋	-	Acute hemorrhagic appendicitis
43	anonymity	02（1）	45721	female	14	1246	2004-07-03	2004-07-03	-	-	-	-	+	+	+	+	-	11x109↑	77	+	+	-	-	-	＋	＋	-	＋	＋	＋	-	＋	＋	＋	＋	Acute hemorrhagic appendicitis
44	anonymity	03（1）	45722	female	13	1245	2004-07-02	2004-07-03	+	-	-	+	-	+	-	+	-	7.3x109	65	+	+	-	-	-	＋	＋	-	＋	＋	＋	-	-	-	＋	＋	Acute hemorrhagic appendicitis
45	anonymity	03（2）	45748	female	13	1250	2004-07-05	2004-07-06	-	-	-	-	+	+	+	-	-	2.5x109 ↓	42.7	+	+	-	＋	-	＋	-	-	＋	＋	＋	-	-	-	-	-	Acute hemorrhagic appendicitis
46	anonymity	03（1）	45783	female	14	1252	2004-06-29	2004-07-09	-	-	-	+	-	+	+	+	-	4.7x109	60	+	+	-	＋	-	＋	＋	-	＋	＋	-	-	-	-	＋	-	Acute hemorrhagic appendicitis
47	anonymity	02（1）	45943	female	14	1265	2004-07-23	2004-07-28	-	+	+	-	+	+	-	+	-	5.2x109	60	+	+	-	-	-	＋	＋	-	＋	＋	＋	-	-	-	-	-	Acute hemorrhagic appendicitis
48	anonymity	02（1）	45975	female	15	1271	2004-07-20	2004-07-28	-	-	-	+	-	+	-	+	-	6.3x109	62.6	+	+	-	-	-	＋	＋	-	-	＋	＋	-	-	-	＋	＋	Acute hemorrhagic appendicitis
49	anonymity	02（1）	45983	female	14	1270	2004-07-27	2004-07-28	-	+	-	-	+	+	-	-	-	5.7x109	51.5	+	+	-	＋	＋	＋	＋	-	＋	-	-	-	-	＋	＋	-	Acute hemorrhagic appendicitis
50	anonymity	03（2）	46222	female	15	1289	2004-08-13	2004-08-20	-	-	-	+	-	+	-	+	-	8.6x109	70	+	+	-	＋	-	＋	＋	-	＋	-	-	-	-	-	-	＋	Acute hemorrhagic appendicitis
51	anonymity	03（1）	46246	female	13	1291	2004-08-16	2004-08-23	-	-	-	+	-	+	-	+	-	8.6x109	48.2	+	+	-	＋	＋	＋	＋	＋	＋	＋	＋	＋	＋	＋	＋	-	Acute hemorrhagic appendicitis
52	anonymity	03（2）	46498	female	13	1312	2004-09-18	2004-09-20	-	+	-	+	-	+	-	-	-	5.6x109	69.7	+	+	-	＋	-	＋	＋	-	-	＋	-	-	-	-	＋	＋	Acute hemorrhagic appendicitis
53	anonymity	02（1）	47184	female	14	1354	2004-12-04	2004-12-08	-	-	-	-	+	+	+	+	-	3.8x109 ↓	59	+	+	-	＋	＋	＋	＋	-	-	＋	＋	-	＋	-	＋	＋	Acute hemorrhagic appendicitis
54	anonymity	04（2）	47331	female	13	1362	2004-12-17	2004-12-20	-	-	-	-	+	+	-	-	-	4.5x109	60	+	+	-	-	-	＋	＋	-	＋	＋	＋	-	＋	＋	＋	-	Acute hemorrhagic appendicitis
55	anonymity	01（1）	47520	female	16	1371	2005-01-12	2005-01-15	-	-	-	-	+	+	+	-	-	3.2x109 ↓	71.5	+	+	-	＋	-	＋	-	-	＋	＋	＋	-	-	-	＋	-	Acute hemorrhagic appendicitis
56	anonymity	04（2）	47916	female	13	1389	2005-03-02	2005-03-05	-	+	-	+	-	+	-	-	-	4.9x109	57.9	+	+	-	＋	＋	＋	＋	-	＋	＋	＋	＋	＋	＋	＋	＋	Acute hemorrhagic appendicitis
57	anonymity	04（1）	48080	male	14	1396	2005-03-18	2005-03-21	-	-	-	+	-	+	-	+	-	9.1x109	43.8	+	+	-	-	-	＋	-	＋	＋	＋	＋	-	＋	-	＋	＋	Acute hemorrhagic appendicitis
58	anonymity	03（2）	48104	male	16	1398	2005-03-20	2005-03-23	-	-	-	+	-	+	-	+	-	6.1x109	78	+	+	-	＋	-	＋	＋	＋	＋	＋	＋	-	-	-	-	-	Acute hemorrhagic appendicitis
59	anonymity	02（1）	48414	female	15	1412	2005-04-18	2005-04-19	-	+	-	+	-	+	-	+	-	3.1x109 ↓	61	+	+	-	-	-	-	-	-	-	-	-	-	-	-	-	-	Acute hemorrhagic appendicitis
60	anonymity	02（1）	48539	female	15	1418	2005-04-24	2005-04-29	-	-	-	+	-	+	+	+	-	4.2x109	58.3	+	+	-	＋	＋	-	-	-	＋	＋	-	-	＋	-	＋	-	Acute hemorrhagic appendicitis
61	anonymity	03（1）	48553	female	14	1423	2005-04-23	2005-04-30	-	-	-	-	+	+	-	-	-	6.5x109	57.7	+	+	-	-	-	-	-	-	-	-	-	-	-	-	-	＋	Acute hemorrhagic appendicitis
62	anonymity	02（1）	48695	female	14	1429	2005-04-29	2005-05-12	-	+	-	+	-	+	-	-	-	6.2x109	70	+	+	+	-	-	＋	-	-	＋	＋	＋	-	-	-	-	＋	Acute hemorrhagic appendicitis
63	anonymity	01（1）	48723	female	17	1430	2005-05-09	2005-05-14	-	+	-	+	-	+	-	+	-	4.5x109	49.2	+	+	-	＋	＋	-	-	-	-	＋	＋	-	-	-	-	＋	Acute hemorrhagic appendicitis
64	anonymity	03（1）	50015	female	15	1516	2005-09-09	2005-09-09	-	-	-	+	-	+	+	-	-	5.3x109	73.5	+	+	-	＋	＋	-	-	＋	＋	-	-	-	-	-	-	-	Acute hemorrhagic appendicitis
65	anonymity	04（1）	50062	female	14	1526	2005-09-08	2005-09-14	-	-	-	+	-	+	-	+	-	6.3x109	68.3	+	+	-	-	-	-	-	-	-	＋	＋	-	-	-	-	＋	Acute hemorrhagic appendicitis
66	anonymity	04（1）	50107	female	13	1527	2005-09-17	2005-09-19	-	-	-	+	-	+	-	-	-	5.7x109	44.3	+	+	-	-	-	-	-	-	-	＋	＋	-	＋	-	-	＋	Acute hemorrhagic appendicitis
67	anonymity	04（2）	50239	female	14	1537	2005-09-30	2005-10-02	-	-	-	-	+	+	+	+	-	4.3x109	47.4	+	+	-	＋	＋	＋	-	-	-	＋	-	-	-	-	-	＋	Acute hemorrhagic appendicitis
68	anonymity	04（1）	50247	female	14	1538	2005-10-03	2005-10-03	-	-	-	+	-	+	+	+	-	7.5x109	64.2	+	+	-	-	＋	＋	-	-	-	＋	-	-	-	-	-	-	Acute hemorrhagic appendicitis
69	anonymity	04（2）	50422	female	14	1556	2005-10-17	2005-10-22	-	-	-	+	-	+	+	+	-	5.3x109	61	+	+	-	＋	＋	＋	＋	-	＋	＋	-	-	-	-	-	＋	Acute hemorrhagic appendicitis
70	anonymity	04（2）	50737	female	14	1595	2005-11-27	2005-12-01	-	+	-	-	+	+	-	-	-	3.9x109 ↓	55.7	+	+	-	＋	＋	＋	＋	＋	＋	＋	＋	-	＋	-	＋	＋	Acute hemorrhagic appendicitis
71	anonymity	03（1）	50802	female	14	1602	2005-12-04	2005-12-08	-	-	-	-	+	+	+	-	-	10.5x109↑	70.1	-	-	-	＋	＋	＋	-	-	-	＋	-	-	-	＋	＋	＋	Acute hemorrhagic appendicitis
72	anonymity	03（1）	50898	female	14	1612	2005-12-19	2005-12-21	-	-	-	+	-	+	-	+	-	5.4x109	71.5	+	+	-	-	-	-	-	-	-	-	-	-	-	-	-	＋	Acute hemorrhagic appendicitis
73	anonymity	03（1）	50968	female	14	1619	2005-12-29	2005-12-30	-	-	-	+	-	+	-	+	-	9.0x109	75.9	+	+	-	＋	＋	-	-	＋	＋	-	-	-	-	＋	＋	-	Acute hemorrhagic appendicitis
74	anonymity	03（1）	51032	male	16	1625	2006-01-06	2006-01-09	-	+	-	-	+	+	-	-	-	10.7x109 ↑	84.6↑	-	-	-	＋	-	-	-	-	-	-	-	-	-	-	-	-	Acute hemorrhagic appendicitis
75	anonymity	03（1）	51232	male	14	1650	2006-02-11	2006-02-14	+	+	+	-	+	+	+	-	-	14.4x109 ↑	84	+	+	-	＋	-	＋	＋	＋	＋	-	-	-	-	＋	＋	-	Acute suppurative appendicitis
76	anonymity	02（1）	51354	male	16	1665	2006-02-27	2006-03-02	-	-	-	-	+	+	+	+	-	6.5x109	59.1	-	-	-	-	-	-	-	-	＋	-	-	-	-	＋	＋	-	Acute hemorrhagic appendicitis
77	anonymity	04（2）	51524	female	14	1685	2006-03-18	2006-03-21	+	+	-	-	+	+	-	-	-	3.2x109 ↓	60	+	+	-	＋	＋	＋	＋	-	-	＋	＋	＋	＋	＋	＋	-	Acute hemorrhagic appendicitis
78	anonymity	03（2）	51550	female	15	1689	2006-03-21	2006-03-24	-	-	-	+	-	+	-	+	-	5.8x109	59.8	+	+	-	＋	＋	＋	＋	-	-	＋	＋	＋	＋	＋	＋	-	Acute hemorrhagic appendicitis
79	anonymity	04（1）	51556	female	14	1688	2006-03-21	2006-03-24	-	-	-	+	-	+	-	+	-	8.2x109	54.6	+	+	-	＋	＋	＋	＋	-	-	-	-	-	-	＋	＋	-	Acute hemorrhagic appendicitis
80	anonymity	04（1）	51882	female	14	1739	2006-04-22	2006-04-25	-	-	-	+	-	+	+	+	-	4.5x109	62.8	+	+	+	＋	＋	＋	＋	-	-	＋	＋	-	-	-	-	-	Acute hemorrhagic appendicitis
81	anonymity	04（2）	52454	female	15	1816	2006-06-22	2006-06-25	-	-	-	+	-	+	-	+	-	6.6x109	64.7	+	+	-	-	-	＋	＋	＋	-	-	-	-	-	＋	＋	-	Acute hemorrhagic appendicitis
82	anonymity	03（2）	52650	female	14	1835	2006-07-11	2006-07-15	-	+	-	-	+	+	+	-	-	6.0x109	64.3	+	+	-	＋	-	＋	＋	＋	-	＋	＋	＋	＋	＋	＋	-	Acute hemorrhagic appendicitis
83	anonymity	05（2）	52992	male	14	1877	2006-08-12	2006-08-15	-	+	-	+	-	+	+	+	-	15x109↑	73.1	+	+	+	＋	＋	-	-	＋	＋	＋	＋	＋	＋	＋	＋	-	Acute suppurative appendicitis
84	anonymity	05（1)	53042	female	14	1886	2006-08-16	2006-08-19	-	+	-	-	+	+	-	-	-	7.9x109	47.4	+	+	-	＋	＋	-	-	＋	＋	-	-	-	-	＋	＋	-	Acute hemorrhagic appendicitis
85	anonymity	05（2）	53125	female	14	1900	2006-08-25	2006-08-28	-	-	-	-	+	+	+	-	-	5.6x109	61.3	+	+	-	-	-	＋	＋	-	-	＋	＋	＋	＋	＋	＋	-	Acute hemorrhagic appendicitis
86	anonymity	04（2）	53157	female	14	1905	2006-08-31	2006-09-03	-	-	-	-	+	+	+	-	-	9.2x109	65.1	+	+	-	＋	-	-	-	-	-	＋	＋	＋	＋	＋	＋	-	Acute hemorrhagic appendicitis
87	anonymity	03（1）	53204	female	13	1906	2006-09-02	2006-09-05	-	-	-	-	+	+	-	-	-	5x109	56	+	+	-	＋	＋	-	-	＋	-	＋	＋	＋	＋	-	-	-	Acute hemorrhagic appendicitis
88	anonymity	05（2）	53370	female	13	1932	2006-09-21	2006-09-25	-	+	-	-	+	+	-	-	-	9.8x109	78.5	+	+	-	＋	＋	-	-	-	-	-	-	-	-	-	-	-	Acute hemorrhagic appendicitis
89	anonymity	05（1）	53462	female	14	1939	2006-09-30	2006-10-03	-	+	+	-	+	+	-	-	-	10.3x109 ↑	77.2	+	+	-	＋	＋	＋	＋	＋	-	＋	＋	＋	＋	＋	＋	-	Acute hemorrhagic appendicitis
90	anonymity	05（2)	53489	female	13	1940	2006-10-05	2006-10-08	-	-	-	-	+	+	-	+	-	4.8x109	61.7	+	+	-	＋	＋	＋	＋	-	-	-	-	-	-	-	-	-	Acute gangrenous appendicitis
91	anonymity	01（1）	treated in other hospital	male			2005-02-28																													Acute hemorrhagic appendicitis
92	anonymity	03（2）	treated in other hospital	female			2005-01-15																													Acute hemorrhagic appendicitis
93	anonymity	03（1）	treated in other hospital	female			2005-04-01																													Acute hemorrhagic appendicitis
94	anonymity	06（2）	54398	male	13	2009	2007-01-18	2007-01-21	+	+	+	+	-	+	-	+	-	16.7x109↑	91↑	+	+	+	-	-	-	-	＋	＋	＋	＋	＋	＋	＋	-	-	Acute hemorrhagic appendicitis
95	anonymity	06（2）	54477	female	12	2016	2007-01-29	2007-02-01	-	-	-	-	+	+	+	-	-	9.2x109	75.2	+	+	-	-	＋	＋	-	-	-	-	-	-	-	-	-	-	Acute hemorrhagic appendicitis
96	anonymity	06（3）	54571	female	13	2036	2007-02-07	2007-02-09	-	-	-	+	-	+	-	+	-	8.5x109	63.6	+	+	-	-	-	-	-	-	＋	-	-	-	-	-	-	-	Acute hemorrhagic appendicitis
97	anonymity	06（2）	54632	female	15	2046	2007-02-17	2007-02-21	-	-	-	+	-	+	+	+	-	10.3x109↑	79	-	-	-	-	-	-	-	-	＋	-	-	-	-	-	-	-	Acute suppurative appendicitis
98	anonymity	05（1）	54651	female	13	2047	2007-02-21	2007-02-25	+	+	+	-	+	+	+	-	-	13.4x109↑	87.4↑	+	+	+	＋	＋	＋	＋	＋	＋	＋	＋	＋	＋	＋	-	-	Acute gangrenous appendicitis
99	anonymity	06（2）	54847	female	13	2078	2007-03-14	2007-03-17	-	-	-	+	-	+	-	+	-	8.4x109	62	+	+	-	＋	＋	＋	＋	-	＋	-	-	-	-	-	-	-	Acute hemorrhagic appendicitis
100	anonymity	05（1）	55207	female	15	2152	2007-04-23	2007-04-26	-	-	-	+	-	+	-	+	-	6.6x109	58.2	-	+	-	＋	-	-	-	-	-	-	-	-	-	-	-	-	Acute hemorrhagic appendicitis
101	anonymity	06（3）	55208	female	13	2151	2007-04-23	2007-04-26	-	-	-	+	-	+	+	-	-	5.5x109	76.1	+	+	-	＋	＋	-	-	-	＋	-	-	-	-	-	-	-	Acute hemorrhagic appendicitis
102	anonymity	06（2）	55875	female	14	2278	2007-06-29	2007-07-02	-	-	-	+	-	+	-	+	-	5.04x109	45.6	+	+	-	＋	＋	＋	＋	＋	＋	＋	＋	＋	＋	＋	-	-	Acute hemorrhagic appendicitis
103	anonymity	05（2）	56843	female	13	2405	2007-09-12	2007-09-13	+	-	-	-	+	+	+	-	-	18.30×109↑	80.5↑	-	-	-	-	-	-	-	-	-	-	-	-	-	-	-	＋	Acute hemorrhagic appendicitis
104	anonymity	06（1）	56891	male	13	2412	2007-09-15	2007-09-18	-	-	-	+	-	+	-	+	-	9.9×109	74.9	+	+	+	＋	＋	-	-	-	＋	-	-	-	-	-	-	-	Acute suppurative appendicitis
105	anonymity	05（2）	56959	female	14	2427	2007-09-25	2007-09-26	-	-	-	+	-	+	-	-	-	6.1×109	67.1	-	-	-	＋	＋	＋	＋	-	-	-	-	-	-	-	-	＋	Acute hemorrhagic appendicitis
106	anonymity	04（1）	57624	male	16	2559	2007-12-04	2007-12-04	-	-	-	+	-	+	-	+	-	11.9×109↑	79.9	+	+	-	＋	-	-	-	-	+	＋	-	-	-	-	-	-	Acute hemorrhagic appendicitis
107	anonymity	04（1）	58325	female	15	2672	2008-02-23	2008-02-25	-	+	-	-	+	+	-	-	-	4.7×109	50.3	-	-	-	＋	＋	-	-	-	+	-	-	-	-	-	-	-	Acute hemorrhagic appendicitis
108	anonymity	07（2）	60511	female	13	3081	2008-09-02	2008-09-04	-	-	-	+	-	+	+	-	-	5.2×109	56.7	-	-	-	＋	-	-	＋	＋	+	＋	-	-	-	-	-	-	Acute hemorrhagic appendicitis
109	anonymity	07（2）	60512	female	14	3082	2008-09-03	2008-09-04	-	-	-	-	+	+	+	-	-	5.3×109	63.2	+	-	-	-	-	-	-	＋	+	＋	-	-	-	-	-	-	Acute hemorrhagic appendicitis
110	anonymity	05（2）	61383	male	16	3291	2008-12-04	2008-12-05	-	-	-	+	-	+	+	+	-	7.87×109	73.61	+	+	-	-	-	-	-	-	+	＋	-	-	-	-	-	-	Acute hemorrhagic appendicitis
111	anonymity	08（2）	63358	female	13	3568	2009-06-13	2009-06-18	-	-	-	+	-	+	-	+	-	6.05×109	61.54	+	-	-	-	-	-	-	-	+	＋	-	-	-	-	-	＋	Acute suppurative appendicitis
112	anonymity	08（1）	63557	female	13	3583	2009-07-01	2009-07-03	-	-	-	-	+	+	+	-	-	5.06×109	62.04	+	-	-	-	-	-	+	-	-	＋	-	-	-	-	-	＋	Acute hemorrhagic appendicitis
113	anonymity	06（1）	63558	female	14	3565	2009-07-01	2009-07-03	-	+	-	-	+	+	+	-	-	6.04×109	69.24	+	+	-	＋	-	-	-	-	+	＋	-	-	-	-	-	＋	Acute hemorrhagic appendicitis
114	anonymity	07（1）	63827	male	15	3621	2009-07-22	2009-07-23	-	-	-	-	+	+	+	-	-	11×109↑	85.14↑	+	-	-	-	-	-	-	＋	+	-	-	-	-	-	-	-	Acute hemorrhagic appendicitis
115	anonymity	06（1)	64451	female	16	3699	2009-09-11	2009-09-12	-	-	-	+	-	+	+	+	-	8.09×109	75.54	+	-	-	-	-	-	-	+	+	+	-	-	-	-	-	＋	Acute hemorrhagic appendicitis
116	anonymity	06（2)	64631	male	15	3716	2009-09-27	2009-09-28	-	-	-	+	-	+	+	+	-	15.7×109↑	89.54↑	+	+	-	-	-	-	-	＋	+	-	-	-	-	-	-	-	Acute suppurative appendicitis
117	anonymity	07（2）	65787	female	15	3804	2009-12-06	2009-12-12	+	-	-	+	-	+	-	+	-	5.3×109	42.3	+	-	-	＋	-	-	-	＋	+	＋	-	-	-	-	-	＋	Acute hemorrhagic appendicitis
118	anonymity	06（1)	65839	female	15	3811	2009-12-13	2009-12-15	-	-	-	+	-	+	+	+	-	10.43×109↑	75.94	+	-	-	＋	-	-	-	＋	+	-	-	-	-	-	-	＋	Acute hemorrhagic appendicitis
119	anonymity	06（1）	66529	female	14	3907	2010-02-22	2010-02-23	-	-	-	+	-	+	+	+	-	7.73×109	56.54	+	+	-	-	-	-	-	＋	+	-	-	-	-	-	-	＋	Acute hemorrhagic appendicitis
120	anonymity	08（2）	67134	male	14	4006	2010-04-12	2010-04-12	-	-	-	+	-	+	+	+	-	6.84×109	66.04	+	-	-	＋	-	-	-	-	+	-	-	-	-	-	-	＋	Acute hemorrhagic appendicitis
