# Supplementary material for: Cluster of Acute Appendicitis Among High School Tibetan Students in Nanchang, China: Investigation, Control, and Prevention
Source: Front Public Health. 2022 Apr 15;10:889793. doi: 10.3389/fpubh.2022.889793 (PMC9051332; doi:10.3389/fpubh.2022.889793)
Supplement: Supplementary file 2 [file Table_2.xlsx]

## Sheet: Sheet1
Supplementray Table 2 Primary data for analysis of risk factors in table 4
ID	female	snack	outdoor activity	contact history	health habit	Y
1	1	1	0	1	1	1
2	1	0	0	1	0	1
3	1	1	0	0	0	1
4	1	1	0	1	0	1
5	1	0	0	1	0	1
6	1	1	0	1	0	1
7	1	0	0	0	0	1
8	1	1	1	1	0	1
9	1	1	0	0	0	1
10	1	1	0	1	0	1
11	1	0	0	1	0	1
12	1	1	0	1	0	1
13	1	0	0	1	0	1
14	0	0	1	1	0	1
15	1	1	0	1	0	1
16	1	1	0	1	0	1
17	1	1	0	0	0	1
18	1	1	0	0	1	1
19	1	1	0	0	0	1
20	1	1	0	0	0	1
21	1	1	0	1	0	1
22	1	0	0	1	1	1
23	1	1	0	0	0	1
24	1	1	0	0	0	1
25	1	1	0	1	0	1
26	1	1	0	1	0	1
27	1	0	0	1	0	1
28	1	1	0	1	0	1
29	1	1	0	0	0	0
30	1	1	0	0	0	0
31	1	1	0	1	0	0
32	0	1	1	0	0	0
33	0	0	1	0	0	0
34	0	0	0	0	0	0
35	0	1	1	0	1	0
36	0	0	1	0	0	0
37	0	1	1	0	0	0
38	0	0	1	0	0	0
39	1	1	0	1	0	0
40	1	1	0	0	0	0
41	1	0	0	0	0	0
42	1	1	0	0	1	0
43	1	1	0	0	0	0
44	1	0	0	0	0	0
45	1	1	0	0	0	0
46	0	1	1	0	0	0
47	1	1	0	1	0	0
48	1	1	0	0	0	0
49	1	1	0	0	0	0
50	1	1	0	0	0	0
51	1	0	0	0	0	0
52	1	1	0	0	0	0
53	1	1	0	0	0	0
54	1	1	0	0	0	0
55	1	0	0	0	0	0
56	1	1	0	0	0	0
57	1	1	0	0	0	0
58	1	1	0	0	0	0
59	1	0	1	1	0	0
60	1	1	0	1	0	0
61	1	0	0	1	0	0
62	1	1	0	1	0	0
63	1	1	0	1	0	0
64	1	0	0	1	1	0
65	1	0	0	0	0	0
66	1	0	1	1	0	0
67	1	1	0	1	0	0
68	1	1	0	0	0	0
69	1	0	0	0	0	0
70	1	1	1	0	0	0
71	1	1	0	1	0	0
72	1	1	0	0	1	0
